# Supplementary material for: Proteomics of rice seed germination
Source: Front Plant Sci. 2013 Jul 9;4:246. doi: 10.3389/fpls.2013.00246 (PMC3705172; doi:10.3389/fpls.2013.00246)
Supplement: Supplementary file 1 [file 43368_Yang_DataSheet1.XLS]

## Sheet: Sheet1
key word	material and methods	Num.of identified proteins	major findings	reference
whole seed	Protein from the seeds at 0, 12, 24, 48, and 72 h after imbibition,2-DE/MALDI-TOF MS,IP gel strip pH 4–7,	148	The down-regulated proteins were mainly storage proteins and proteins associated with seed maturation and proteins related to desiccation	Yang et al, 2007
	Protein from the seeds at 24h after imbibition.1-DE/ LC MS/MS	673	Constructing the overall metabolic and regulatory pathways	He et al, 2011
	Protein from the seeds at 0, 12, 24, and 48h after imbibition,2-DE/MALDI-TOF MS,IP gel strip pH 3-10	39	Storage proteins and some seed development- and desiccation-associated proteins were down regulated.The expression of these genes was largely consistent at mRNA and protein levels	He et al, 2011
Embryo	Protein from embryo collected at 24 and 48 h postgermination,2-DE/MALDI-TOF MSIEF, tube gel (pH 4-7),	60	differentially expressed proteins were related metabolism, antioxidant enzymes, protein degradation/process, and stress or defense, indicating that selfdevelopment and stress adaptation is important for the germination process.	Kim et al, 2009
Endosperm quality improvement	Endosperm of hybrid rice Liangyoupeijiu and Shanyou63,2-DE/MALDI-TOF MS,IP gel strip pH 3-10	10	a 21-kDa precursor of 19-kDa globulin was identified as the major storage protein for both cultivars. Some isoforms of peroxiredoxin and seed maturation protein were found to only exist in Shanyou63, whereas aldose reductase and starch granule-bound starch synthase were only detected in Liangyoupeijiu.	Yang et al, 2006
coleoptile	Coleoptile proteomes of rice and wheat seedlings treated with 4 d of aeration versus 6 d of anoxia,DIGE,iTRQ,metabolisotome,IEF strips PH 3-10NL and 3-11NL,	107	Rice coleoptiles responded to anoxia dramatically, not only at the level of protein synthesis but also at the level of altered metabolite pools, amino acid biosynthesis might contribute to anoxia tolerance in cells besides sugar and energy.	Shingaki-Wells et al, 2011	Differential Molecular Responses of Rice and Wheat Coleoptiles to Anoxia Reveal Novel Metabolic Adaptations in Amino Acid Metabolism for Tissue Tolerance1
Embryo mitochondria	Mitochondrial proteins from 0 and 48 h rice germinated embryos by percoll gradient ,2-DE/ESI–MS/MS,3–10 pH IEF strips	56	components of the mitochondrial protein import apparatus are strikingly abundant in dry seeds,and ordered assembly of mitochondria during rice germination begins with promitochondrial structures rich in components of the protein import apparatus	Howell et al, 2006	Ordered assembly of mitochondria during rice germination begins
	Mitochondrial proteins from 48h aerobic or anaerobic conditions rice germinated embryos by percoll gradient	13	An increase in import capacity is correlated with an increase in the abundance of the cytochrome bc1 complex, which is ultimately dependent on the presence of oxygen, providing a link between the respiratory chain and protein import apparatus in the germinated seed mitochondria.	Howell et al, 2007	Oxygen Initiation of Respiration and Mitochondrial Biogenesis in Riceof the protein
Embryo GA/ABA	Protein from Rice seeds treated with GA or ABA,2-DE/MALDI-TOF MS,,IP gel strip pH gradient of 4–7	16	stress/defense-related proteins rice isoflavone resuctase (OsIFR) and rice PR10 (OsPR10) are specifically expressed in the embryo but not in the endosperm and upregulated during the germination process, and are dramatically downregulated by ABA.	Kim et al, 2008
Embryo ActD	Proteins from embryos of seeds imbibed in H2O or 200mM ActD for 2 and 4 days,2-DE/MALDI-TOF MS,4-7 pH IEF strips	20	translation of long-lived mRNAs in rice seeds is regulated according to the germination phase	Sano et al, 2012	Proteomic Analysis of Embryonic Proteins Synthesized from Long-lived mRNAs during Germination of Rice Seeds
Copper stress	Proteins from the germinating seeds including newly formed shoots after four days of germination.	25	the inhibition of seed germinations after exposure to excess copper not only affects starvation in water uptake by seeds but also results in failure in the reserve mobilization processes	Ahsan et al, 2006	Excess copper induced physiological and proteomic changes in germinating rice seeds
	Proteins from embryos including newly formed shoots and radicles in the presence or absence of 200 mM Cu for 6 d, 2-DE/MALDI-TOF MS,IP gel strip pH gradient of 3-10	16	the first proteomic evidence that metallothionein and CYP90D2 are Cu-responsive proteins in plants.	Zhang et al, 2009	Proteomic identification of small, copper-responsive proteins in germinating embryos of Oryza sativa
Biomarker	Proteins from whole seed of Os-lpa-XS110-1 and XS-110 rice seed,SELDI-TOF MS and 2-DE/MALDI-TOF MS,IP gel strip pH 3-10	23	Bioinformatic analyses revealed that triose phosphate isomerase (TPI) and fructose bisphosphatealdolase (FBA), two major differentially expressed proteins, are involved in myo-inositol metabolism	Emami et al, 2010	Changes in Protein Expression Profiles between a Low Phytic Acid Rice (Oryza sativa L. Ssp. japonica) Line and Its Parental Line: A Proteomic and Bioinformatic Approach
α-Amylase	Proteins from seeds incubated with 30 ℃ for 5d in the dark, B-cyclodextrin sepharose affinity column chromatography, native 2-DE/MALDI-TOF MS,IP gel strip pH 3-10		isolated 10 α-amylase isoform, find novel isoforms and complex protein polymorphism encoded from known genes	Nanjo et al, 2004	Spatio-temporal profiling and degradation of a-amylase isozymes during barley seed germination
Gα protein-regulated proteins	Proteins from darf1(d1) mutant seed embryos, 2-DE N-terminal and internal amino acid sequence analysis, IEF (pH 3.5–7.0) or IPG (pH 6.0–10.0)	7	receptor for activated C-kinase (RACK)is regulated by Ga-protein and plays an important role in a basic cellular process as well as in rice embryogenesis and germination.	Komatsu et al, 2005
RNA-binding proteins	Proteins from dry seeds, 2-DE/MALDI-TOF MS,IP gel strip pH 3-10	13	decreases in the putative RNA-binding protein and glycine-rich RNAbinding protein after absorbing water in seeds appear to be associated with seed germination	Masaki et al, 2008
embryo	embryo of the hybrid rice LYP9 and its parental lines 9311 and P64S, 2-DE/MALDI-TOF MS,pH 3–10	54	most of the storage proteins exhibit overdominance and stress-induced proteins display additivity.	Wang et al, 2008	Proteomic profiling of rice embryos from a hybrid rice cultivar and its parental lines
cadmium toxicity	Proteins from the control (4-day-old seedlings) and cadmium treated seeds, 2-DE/MALDI-TOF MS,IP gel strip pH 4-7	21	identified proteins are involved in defense and detoxification, antioxidant, protein biosynthesis, and germination processes under the stress of cadmium.	Ahsan et al, 2007	Physiological and protein profiles alternation of germinating rice seedlings exposed to acute cadmium toxicity
rice bran	Proteins from in vitro reduction of the rice bran proteins by endogenous thioredoxin,2-DE/N-terminal amino acid sequence,disulfide proteome,IEF (pH 3–6),	7	examined rice bran and identified fragments of embryo-specific protein and dienelactone hydrolase as putative targets of thioredoxin in seed germination.	Yano et al, 2006	Disulfide proteome yields a detailed understanding of redox regulations: A model study of thioredoxin-linked reactions in seed germination

## Sheet: Sheet2
Summary of the published papers about rice seed germination
Key words	Material	Methods	NIP*	Major findings	reference
Whole seed	Seeds at 0, 12, 24, 48 and 72 h after imbibition	2-DE/MALDI-TOF MS,IP gel strip pH 4–7	148	The storage proteins, proteins associated with seed maturation and desiccation were down-regulated , and glycolysis related proteins and a-amylase were up-regulated during rice seed germination.	Yang et al, 2007
	Seeds at 24h after imbibition.	1-DE/ LC MS/MS	673	Constructing the overall metabolic and regulatory pathways.	He et al, 2011
	Seeds at 0, 12, 24, and 48h after imbibition	2-DE/MALDI-TOF MS,IP gel strip pH 3-10	39	Storage proteins and some seed development- and desiccation-associated proteins were down regulated significantly. The expression of these genes was largely consistent at mRNA and protein levels.	He et al, 2011
Embryo	Embryo collected at 24 and 48 h after imbibition	2-DE/MALDI-TOF MSIEF, tube gel (pH 4-7)	60	Proteins related to metabolism, antioxidant enzymes, protein degradation/ process, and stress or defense were differentially expressed, which indicated that self-development and stress adaptation is important for germination	Kim et al, 2009
	Hybrid embryo of LYP9 and its parental lines 9311 and P64S	2-DE/MALDI-TOF MS,pH 3–10	54	Most of the storage proteins exhibit overdominance and stress-induced proteins display additivity.	Wang et al, 2008
Endosperm	Endosperm of hybrid Liangyoupeijiu and Shanyou63	2-DE/MALDI-TOF MS,IP gel strip pH 3-10	10	Some isoforms of peroxiredoxin and seed maturation protein only existed in Shanyou63, whereas aldose reductase and starch granule-bound starch synthase were only detected in Liangyoupeijiu.	Yang et al, 2006
Coleoptile	Coleoptile proteomes of seedlings treated with 4 d of aeration versus 6 d of anoxia	DIGE,iTRQ,metabolisotome,IEF strips 3-10NL and 3-11NL	107	Rice coleoptiles responded to anoxia dramatically, not only at the protein synthesis level but also the altered metabolite pools, amino acid biosynthesis might contribute to anoxia tolerance in cells besides sugar and energy.	Shingaki-Wells et al, 2011
Bran	Full-fat or on defatted rice bran.	1-DE, 2-DE(PH 3-10) and LC-MS/MS	43	Provides a rationale for considering the platform of proteins shown as the potential proteome profile of rice bran.	Ferrari et al, 2008
	In vitro reduction of the bran proteins by endogenous thioredoxin	2-DE/N-terminal amino acid sequence,disulfide proteome,IEF (pH 3–6),	7	Examined rice bran and identified fragments of embryo-specific protein and dienelactone hydrolase as putative targets of thioredoxin in seed germination.	Yano et al, 2006
Mitochondria	Mitochondrial from 0 and 48 h rice germinated embryos	2-DE/ESI–MS/MS, IEF strips PH 3–10	56	Mitochondrial protein import apparatus are strikingly abundant in dry seeds, ordered assembly of mitochondria during germination begins with pro-mitochondrial structures rich in components of the protein import apparatus.	Howell et al, 2006
	Mitochondrial from 48h aerobic or anaerobic conditions germinated embryos	2-DE/ESI–MS/MS, IEF strips PH 3–10	13	Import capacity of mitochondria is correlated with the cytochrome bc1 complex, which is ultimately dependent on the presence of oxygen, providing a link between the respiratory chain and protein import apparatus.	Howell et al, 2007
Embryo GA/ABA	Rice seeds treated with GA or ABA	2-DE/MALDI-TOF MS,,IP gel strip pH gradient of 4–7	16	Metabolism, oxygen-detoxifying, protein processing/degradation, stress/defense and energy related protein were detected to response the GA/ABA treating.	Kim et al, 2008
Embryo ActD	Embryos of seeds imbibed in 200mM ActD for 2 or 4 d	2-DE/MALDI-TOF MS,4-7 pH IEF strips	20	Translation of long-lived mRNAs in rice seeds is regulated according to the germination phase.	Sano et al, 2012
Copper Stress	Whole seeds after 4 d germination in 1.5 mM copper .	2-DE/MALDI-TOF MS,IP gel strip pH gradient of 4-7	25	Exposure to excess copper not only affects seed germinations on water uptake but also results in failure of the reserve mobilization.	Ahsan et al, 2006
	Embryos in the presence or absence of 200 mM Cu for 6 d	2-DE/MALDI-TOF MS,IP gel strip pH gradient of 3-10	16	The first proteomic evidence that metallothionein and CYP90D2 are Cu-responsive proteins in plants.	Zhang et al, 2009
Cadmium stress	Cadmium treated seeds of 4d old seedlings	2-DE/MALDI-TOF MS,IP gel strip pH 4-7	21	Identified proteins are involved in defense and detoxification, antioxidant, protein biosynthesis, and germination processes under the stress of cadmium.	Ahsan et al, 2007
Biomarker	Whole seed of Os-lpa-XS110-1 and XS-110 seed	SELDI-TOF MS and 2-DE/MALDI-TOF MS,IP gel strip pH 3-10	23	Bioinformatic analyses revealed TPI and FBA, two major differentially expressed proteins, are involved in phytic acid metabolism.	Emami et al, 2010
Gα protein	darf1(d1) mutant seed embryos	2-DE N-terminal and internal amino acid sequence analysis, IEF (pH 3.5–7.0) or IPG (pH 6-10)	7	Receptor for activated C-kinase (RACK) is regulated by Ga-protein and plays an important role in a basic cellular process as well as in rice embryogenesis and germination.	Komatsu et al, 2005
RBP	Dry seeds	2-DE/MALDI-TOF MS,IP gel strip pH 3-10	13	Decrease in the putative RNA-binding protein and glycine-rich RNA binding proteins after absorbing water in seeds might associate with seed germination.	Masaki et al, 2008
*NIP: Number of identified proteins
